# Supplementary material for: Mindfulness mediates the association between chronotype and depressive symptoms in young adults
Source: PLoS One. 2025 Mar 19;20(3):e0319915. doi: 10.1371/journal.pone.0319915 (PMC11922220; doi:10.1371/journal.pone.0319915)
Supplement: S1 File — (XLSX) [file pone.0319915.s001.xlsx]

## Sheet: S1_File
Age	Gender	Alc_Cons	HADS_A	HADS_D	DES_SUB	OBS_SUB	AWA_SUB	NJ_SUB	NR_SUB	T_FFMQ	rMEQ_T	PSQI_T	tot_RUM	EMgroup
18	1	1	3	7	18	16	12	17	16	79	7	7	27	1
20	1	6	12	4	15	17	19	9	8	68	7	7	47	1
19	1	3	14	10	17	13	10	9	11	60	7	8	47	1
19	1	3	9	3	18	15	12	13	17	75	6	10	44	1
19	1	1	7	2	17	8	15	23	18	81	10	8	37	1
18	1	2	5	0	16	15	12	11	14	68	11	4	48	1
18	1	1	9	6	15	12	13	21	17	78	10	10	31	1
19	1	3	18	11	9	13	8	9	14	53	10	14	58	1
19	1	2	7	3	22	15	11	9	19	76	10	13	39	1
18	1	6	10	6	14	8	11	13	13	59	8	10	48	1
18	1	3	10	12	15	11	6	8	12	52	6	9	44	1
19	1	6	8	5	22	12	23	11	10	78	11	9	47	1
19	1	2	11	7	12	17	13	9	12	63	8	12	46	1
18	1	6	6	8	13	16	18	16	16	79	10	8	46	1
18	1	2	3	0	20	12	23	22	17	94	10	6	27	1
19	1	1	16	8	20	8	17	15	12	72	9	8	49	1
19	1	2	10	6	18	13	15	10	19	75	9	7	40	1
19	1	1	7	13	15	11	14	13	18	71	10	3	38	1
23	1	1	8	9	24	4	20	20	22	90	11	1	26	1
19	1	4	15	6	13	14	17	13	8	65	5	9	56	1
22	1	2	8	4	15	12	16	17	14	74	9	5	26	1
19	1	2	0	1	19	9	23	18	19	88	11	1	31	1
20	1	6	14	3	14	13	11	10	14	62	10	6	43	1
20	1	6	12	5	19	8	13	11	10	61	9	7	49	1
19	1	4	5	1	20	16	16	14	17	83	8	3	41	1
20	1	1	9	11	10	12	17	15	15	69	6	9	47	1
18	2	6	14	2	18	11	14	13	7	63	10	8	44	1
19	2	4	14	3	16	11	17	11	12	67	9	6	47	1
19	2	2	15	4	19	16	17	15	12	79	10	8	50	1
18	2	3	15	4	14	14	17	15	12	72	10	8	52	1
18	2	2	14	2	22	20	17	10	21	90	10	5	54	1
18	2	4	15	9	14	15	10	10	7	56	10	14	50	1
18	2	3	14	4	19	14	18	15	11	77	7	10	47	1
17	2	4	18	9	11	14	7	5	6	43	5	15	55	1
18	2	3	9	5	13	11	14	20	12	70	5	15	45	1
20	2	1	14	10	9	14	8	11	20	62	7	12	59	1
18	2	2	11	10	14	18	12	15	16	75	9	4	48	1
25	2	1	17	9	14	16	18	13	10	71	10	9	53	1
18	2	4	9	1	24	17	15	21	17	94	11	5	38	1
18	2	4	12	4	8	13	14	8	9	52	9	6	56	1
18	2	3	4	2	21	14	12	20	11	78	7	4	37	1
18	2	2	17	5	13	15	7	14	17	66	10	5	48	1
19	2	1	14	5	16	15	15	12	11	69	9	7	45	1
18	2	1	11	3	15	13	16	16	16	76	10	8	38	1
28	2	1	11	3	13	11	15	17	9	65	10	7	51	1
25	2	1	14	8	15	10	13	10	8	56	5	18	54	1
19	2	2	13	5	10	12	9	15	17	63	8	7	54	1
18	2	1	11	5	23	20	20	11	23	97	10	6	54	1
19	2	1	8	2	15	14	15	13	12	69	10	8	54	1
18	2	1	9	4	18	15	16	14	16	79	7	6	44	1
19	2	2	12	5	20	12	15	8	18	73	5	6	39	1
19	2	6	10	7	10	8	15	11	11	55	8	6	44	1
18	2	3	10	3	10	14	14	10	9	57	10	14	58	1
19	2	4	11	1	17	14	16	15	17	79	10	4	44	1
18	2	1	11	5	13	16	16	13	13	71	11	9	46	1
18	2	1	16	9	14	4	23	23	9	73	7	15	50	1
18	2	1	17	7	18	19	18	15	12	82	10	14	50	1
18	2	3	14	5	17	15	19	12	11	74	9	9	48	1
19	2	2	9	2	13	10	15	14	11	63	10	5	60	1
18	2	6	3	7	18	14	13	17	16	78	6	8	26	1
18	2	2	11	7	20	14	14	9	10	67	6	9	55	1
18	2	1	10	3	20	16	12	11	16	75	7	5	47	1
21	2	1	13	5	14	15	18	13	14	74	10	6	39	1
19	2	1	13	4	20	14	17	13	5	69	6	7	52	1
18	2	4	3	2	15	15	18	17	11	76	8	8	41	1
18	2	6	9	1	15	13	13	11	17	69	7	8	52	1
19	2	1	12	7	8	17	9	6	13	53	9	12	49	1
18	2	6	7	4	21	18	11	12	17	79	7	8	44	1
18	2	6	18	8	13	20	6	7	7	53	9	17	60	1
19	2	1	13	8	9	17	9	9	12	56	7	9	52	1
20	2	3	16	4	20	15	15	8	6	64	7	8	47	1
18	2	1	5	2	13	8	25	24	11	81	10	7	31	1
20	2	3	6	3	20	13	21	23	13	90	11	5	36	1
22	2	3	6	6	16	12	14	16	12	70	8	5	47	1
25	2	1	5	2	25	17	22	13	22	99	5	9	40	1
19	2	6	13	5	16	12	14	14	14	70	7	7	44	1
19	2	2	3	3	19	12	16	19	18	84	7	8	39	1
19	2	4	6	7	18	16	14	14	18	80	11	6	45	1
19	2	6	9	11	12	13	17	11	19	72	7	12	43	1
21	2	2	5	4	20	18	13	19	15	85	11	4	52	1
20	2	2	5	1	18	13	15	18	19	83	11	5	44	1
21	2	1	17	14	10	12	13	11	10	56	11	8	48	1
20	2	3	10	4	16	16	14	12	14	72	7	6	46	1
22	2	4	6	2	23	16	21	15	18	93	11	6	43	1
21	2	1	19	12	6	20	5	5	6	42	4	13	60	1
19	2	1	12	11	13	16	17	16	11	73	7	9	48	1
20	2	1	4	2	25	12	25	20	17	99	8	7	35	1
20	2	6	8	0	21	17	25	13	16	92	8	2	44	1
21	2	1	14	12	19	10	13	10	17	69	11	13	50	1
19	2	4	10	6	17	16	15	17	15	80	7	9	37	1
18	2	4	13	8	10	19	16	7	16	68	9	7	54	1
21	2	1	18	10	15	17	13	13	12	70	10	12	46	1
19	2	1	13	7	10	12	10	11	13	56	9	6	48	1
19	2	3	12	6	13	15	11	11	13	63	10	12	59	1
19	2	3	12	14	10	10	8	12	14	54	6	8	55	1
20	2	1	7	6	17	13	15	13	18	76	9	12	44	1
20	2	3	5	4	16	18	16	19	15	84	10	5	34	1
18	2	6	3	5	10	15	12	10	13	60	11	9	50	1
19	2	6	9	10	15	18	11	14	12	70	5	11	53	1
22	2	2	3	8	20	14	14	12	16	76	10	10	45	1
19	2	3	8	2	17	10	17	18	17	79	10	5	41	1
21	2	3	5	3	16	7	25	23	14	85	11	9	33	1
20	2	2	6	1	20	14	19	15	15	83	10	4	49	1
19	2	1	11	4	19	17	19	18	10	83	8	7	49	1
19	2	4	17	9	11	10	10	9	12	52	7	13	47	1
21	2	2	14	6	17	6	17	7	5	52	11	4	44	1
21	2	1	10	3	15	8	20	15	13	71	11	7	44	1
22	2	2	14	7	18	16	17	11	11	73	10	10	45	1
21	2	1	0	1	24	19	23	23	18	107	9	2	28	1
19	2	2	7	3	22	15	17	19	12	85	8	5	38	1
20	2	2	14	9	13	10	15	10	15	63	11	10	44	1
19	2	4	13	12	16	12	10	12	11	61	6	14	53	1
21	2	4	7	6	19	12	15	18	10	74	11	5	46	1
21	2	4	13	5	12	13	15	13	11	64	8	6	36	1
21	2	2	15	6	23	20	14	17	7	81	6	13	55	1
19	2	1	12	7	16	9	16	17	16	74	9	17	49	1
21	2	3	9	4	15	14	13	9	13	64	10	7	57	1
19	2	2	15	12	14	16	9	13	12	64	8	13	55	1
20	2	1	7	8	15	15	10	15	14	69	11	6	42	1
19	2	1	6	5	24	16	22	15	16	93	8	9	43	1
18	1	6	5	2	18	13	15	20	19	85	16	6	32	2
18	1	1	16	7	14	17	15	20	11	77	13	10	56	2
18	1	3	4	2	21	17	21	19	20	98	16	3	41	2
18	1	3	3	3	13	12	14	17	19	75	13	6	34	2
18	1	1	11	13	17	14	6	20	20	77	12	8	43	2
19	1	3	3	1	16	12	18	20	14	80	17	7	36	2
21	1	1	4	4	17	15	21	24	20	97	15	6	32	2
20	1	3	16	9	21	20	16	10	13	80	16	13	48	2
19	1	3	3	7	12	13	16	16	15	72	16	4	44	2
18	1	4	11	3	21	12	15	6	8	62	12	9	60	2
18	1	6	14	4	15	16	18	9	11	69	13	7	53	2
18	1	1	4	2	23	17	15	12	20	87	15	6	30	2
21	1	2	7	2	14	15	18	19	16	82	16	3	43	2
19	1	6	10	3	21	12	17	14	18	82	12	6	34	2
20	1	1	6	0	17	9	21	18	14	79	13	1	32	2
22	1	1	17	10	15	17	14	5	10	61	13	10	57	2
22	1	1	3	0	17	15	14	12	15	73	16	4	48	2
18	2	2	10	3	20	12	17	11	13	73	15	9	58	2
19	2	1	5	4	18	13	14	18	9	72	14	4	47	2
18	2	2	8	2	19	10	18	16	17	80	17	6	41	2
18	2	1	8	5	14	17	21	12	17	81	15	9	44	2
18	2	1	7	2	15	11	18	15	13	72	14	5	46	2
19	2	4	2	1	17	7	16	22	14	76	13	3	31	2
19	2	1	15	5	12	14	17	8	6	57	17	6	52	2
19	2	1	11	5	12	13	14	15	11	65	15	7	46	2
18	2	1	4	2	20	13	20	15	20	88	13	3	31	2
18	2	2	12	4	14	15	19	17	10	75	12	8	49	2
19	2	1	17	6	15	18	13	5	20	71	14	7	56	2
19	2	2	3	2	17	20	16	14	15	82	16	9	54	2
18	2	1	12	2	9	15	17	18	9	68	17	12	46	2
18	2	1	14	6	10	15	12	14	9	60	15	4	48	2
18	2	1	14	7	12	15	16	11	11	65	12	8	48	2
18	2	4	8	2	19	15	14	14	15	77	17	5	42	2
18	2	3	6	1	19	15	22	19	14	89	15	6	41	2
20	2	3	10	5	19	8	14	10	14	65	14	12	52	2
19	2	1	8	1	15	14	12	11	14	66	13	7	36	2
20	2	4	3	5	19	12	16	18	16	81	14	5	22	2
19	2	2	11	7	11	13	17	14	11	66	14	8	50	2
18	2	1	19	1	9	15	8	5	17	54	12	9	54	2
18	2	1	6	4	17	14	13	15	16	75	14	3	44	2
18	2	2	11	1	21	13	13	18	17	82	13	3	53	2
18	2	3	14	2	15	8	19	17	10	69	14	4	53	2
18	2	1	16	4	10	13	16	10	12	61	15	10	49	2
19	2	1	7	2	17	15	23	16	16	87	13	5	26	2
19	2	1	18	10	9	20	6	12	15	62	13	14	59	2
18	2	2	17	9	14	7	12	5	6	44	12	10	60	2
19	2	2	14	2	12	14	14	12	17	69	14	7	50	2
21	2	6	16	7	12	13	16	14	11	66	15	11	50	2
18	2	3	4	1	15	7	21	19	17	79	12	5	28	2
18	2	3	8	2	20	17	12	20	14	83	12	13	37	2
18	2	1	6	5	15	16	15	15	15	76	17	1	38	2
18	2	1	21	5	12	12	10	14	11	59	15	7	47	2
18	2	1	9	8	16	14	21	11	9	71	15	14	55	2
18	2	3	11	0	18	15	18	12	13	76	13	5	48	2
22	2	1	18	17	10	15	11	10	11	57	13	21	48	2
18	2	3	9	4	13	9	14	14	13	63	17	14	41	2
19	2	2	4	5	11	11	14	19	19	74	13	4	28	2
19	2	4	10	6	13	16	14	13	14	70	16	6	50	2
19	2	3	8	2	19	15	18	19	15	86	12	9	31	2
18	2	1	0	0	25	17	25	23	25	115	15	0	12	2
21	2	1	11	16	13	15	12	14	15	69	12	16	42	2
22	2	1	12	6	12	14	17	14	15	72	12	8	56	2
18	2	2	13	1	14	13	14	7	11	59	13	5	54	2
18	2	2	14	1	25	19	22	16	7	89	16	5	60	2
19	2	3	6	7	8	8	14	15	12	57	13	8	49	2
19	2	3	5	3	23	17	22	19	19	100	16	3	35	2
22	2	2	5	1	20	12	19	19	17	87	12	4	41	2
19	2	2	10	4	18	16	13	14	13	74	15	5	49	2
22	2	2	4	1	23	18	21	15	15	92	16	4	51	2
19	2	1	7	0	16	14	17	13	14	74	16	7	52	2
19	2	4	14	8	16	14	9	15	9	63	16	14	58	2
19	2	1	14	2	21	12	17	18	11	79	13	9	35	2
20	2	1	12	9	16	13	11	10	11	61	12	10	52	2
20	2	1	2	3	20	16	16	18	22	92	16	3	33	2
19	2	1	17	13	6	16	15	7	9	53	12	14	42	2
20	2	1	1	1	20	16	19	14	16	85	17	3	37	2
20	2	4	12	1	22	15	16	13	8	74	15	3	58	2
21	2	3	8	1	16	16	21	17	17	87	15	3	43	2
19	2	6	6	1	14	17	18	17	14	80	12	9	45	2
19	2	1	16	5	19	12	13	10	9	63	16	4	56	2
19	2	1	5	1	25	9	24	13	20	91	17	3	23	2
23	2	2	12	5	18	16	20	15	10	79	16	6	53	2
18	2	6	3	3	19	14	19	16	11	79	13	8	46	2
19	2	1	6	1	20	12	18	15	17	82	16	4	40	2
19	2	1	14	5	16	17	17	9	8	67	12	4	53	2
19	2	2	11	0	21	17	16	12	9	75	14	2	59	2
22	2	1	9	7	25	18	19	23	15	100	12	3	46	2
23	2	2	15	10	16	13	18	12	7	66	16	15	52	2
20	2	3	11	6	15	11	10	15	14	65	14	13	42	2
19	2	2	19	5	14	16	10	18	9	67	14	4	51	2
18	2	2	12	4	18	11	18	20	11	78	13	7	54	2
19	2	3	7	6	10	15	12	15	13	65	14	8	48	2
20	2	3	4	1	25	12	18	21	11	87	15	4	45	2
21	2	2	9	7	18	14	20	15	15	82	15	8	46	2
19	2	3	6	3	18	18	16	12	16	80	13	4	40	2
20	2	1	12	15	19	13	13	14	8	67	12	7	48	2
20	2	1	15	16	18	13	12	16	10	69	13	7	44	2
22	2	2	7	3	16	13	15	14	13	71	16	3	28	2
20	2	3	16	12	13	16	14	9	11	63	13	14	50	2
20	2	2	9	6	15	12	17	19	13	76	16	5	44	2
19	2	1	13	3	17	10	16	15	14	72	12	4	41	2
21	2	1	6	4	16	8	17	12	16	69	13	7	46	2
20	2	1	16	10	24	20	8	7	14	73	13	8	42	2
19	2	2	9	1	14	13	17	19	14	77	15	10	45	2
22	2	4	12	5	14	17	18	8	16	73	12	8	49	2
21	2	1	13	9	12	15	18	18	11	74	12	7	49	2
21	2	1	12	9	13	17	11	13	15	69	17	8	45	2
20	2	2	11	8	13	14	21	14	9	71	15	10	55	2
20	2	2	8	1	23	15	10	14	16	78	13	2	35	2
19	2	2	14	6	14	19	8	20	16	77	14	4	53	2
21	2	3	8	2	19	13	16	16	16	80	12	9	41	2
22	2	1	15	9	14	18	12	9	14	67	12	7	47	2
22	2	1	19	21	13	20	5	5	10	53	12	14	56	2
20	2	2	12	5	9	14	14	11	11	59	17	12	53	2
20	2	1	13	17	12	11	12	14	11	60	17	6	56	2
19	2	1	8	7	18	13	19	18	12	80	18	8	34	3
18	2	1	20	3	15	19	15	5	5	59	20	12	59	3
19	2	1	5	1	25	20	25	19	13	102	18	1	40	3
18	2	1	11	5	16	14	19	14	13	76	19	3	41	3
19	2	1	14	4	19	17	16	9	21	82	20	8	57	3
25	2	1	4	0	25	17	21	22	18	103	20	2	35	3
21	2	2	3	1	24	20	23	13	17	97	18	5	49	3
21	2	1	18	8	14	11	13	14	14	66	18	7	46	3
19	2	1	11	5	14	16	16	14	14	74	18	7	42	3
19	2	2	12	9	20	7	17	13	15	72	18	8	42	3
19	2	1	0	0	25	13	25	25	23	111	18	0	12	3
22	2	1	12	14	14	13	10	13	14	64	18	5	47	3
22	2	1	6	4	18	12	17	15	17	79	21	10	46	3
21	2	2	10	1	20	19	17	16	13	85	19	5	37	3
20	2	1	8	0	20	12	19	9	17	77	19	5	37	3
22	1	2	7	2	20	15	20	18	15	88	18	9	26	3
20	2	2	12	8	17	12	15	14	11	69	4	12	59	1
18	2	1	10	7	13	12	10	15	14	64	13	10	47	2
18	2	2	1	0	19	13	17	18	19	86	13	3	30	2
18	2	2	10	9	20	20	12	11	12	75	17	12	56	2
18	1	4	8	5	24	8	17	9	11	69	9	7	51	1
20	2	1	2	1	22	20	21	22	14	99	17	5	27	2
22	1	4	5	4	20	20	20	14	17	91	14	6	43	2
21	2	2	9	2	19	16	14	11	17	77	15	3	44	2
21	2	3	13	13	15	18	12	15	18	78	11	7	51	1
20	1	2	0	2	19	20	23	11	17	90	16	6	39	2
18	2	1	15	6	14	17	16	14	12	73	13	5	50	2
21	2	3	13	2	16	14	9	15	18	72	17	4	51	2
18	2	2	6	7	14	12	8	6	15	55	6	10	55	1
21	2	1	7	9	10	18	13	8	20	69	8	9	44	1
20	2	2	6	4	14	14	13	14	19	74	10	8	36	1
20	1	3	2	0	19	11	21	17	16	84	9	4	33	1
21	2	4	10	5	10	12	18	13	10	63	12	6	54	2
19	2	2	9	4	17	13	16	14	10	70	12	6	45	2
21	1	3	6	8	17	8	13	13	13	64	10	7	47	1
19	2	4	12	12	15	12	17	10	12	66	10	8	50	1
25	2	1	10	7	17	12	15	10	12	66	5	15	49	1
19	2	4	7	2	11	12	14	17	18	72	11	7	38	1
20	2	1	13	7	19	17	11	15	11	73	5	15	49	1
18	1	3	10	11	14	14	14	11	18	71	15	6	35	2
20	2	3	12	12	13	6	15	17	6	57	8	14	51	1
19	2	4	9	2	16	14	16	14	13	73	10	7	45	1
20	2	1	19	8	14	14	18	10	7	63	15	9	59	2
19	2	1	13	8	19	10	15	12	13	69	8	12	48	1
18	2	1	9	8	14	14	17	9	9	63	14	11	51	2
20	2	2	10	8	11	11	12	10	14	58	8	12	49	1
18	2	2	16	8	11	13	14	15	16	69	10	4	60	1
22	2	2	9	6	14	17	11	14	18	74	18	4	41	3
20	2	1	0	0	25	13	25	24	22	109	18	3	12	3
20	2	1	12	9	14	11	18	14	15	72	8	10	40	1
19	2	1	8	1	19	19	15	13	19	85	9	7	51	1
21	2	2	2	2	22	15	22	22	16	97	14	7	31	2
19	1	2	16	3	22	20	24	9	16	91	12	4	25	2
18	2	2	9	3	20	15	16	17	17	85	17	6	29	2
19	1	1	9	6	20	10	17	15	13	75	7	9	50	1
19	2	2	14	4	17	12	15	8	10	62	13	6	58	2
19	2	5	11	4	15	13	16	11	15	70	7	4	47	1
20	2	2	4	3	20	15	22	19	12	88	8	2	49	1
18	2	1	12	2	16	11	17	11	16	71	14	8	47	2
19	2	2	10	4	18	14	17	15	16	80	9	6	45	1
19	2	1	9	4	14	16	10	18	12	70	13	7	48	2
20	2	1	8	4	18	15	19	10	15	77	16	8	52	2
20	2	1	3	4	24	19	21	15	15	94	19	3	26	3
20	2	3	5	10	22	19	15	14	14	84	14	5	47	2
18	2	1	7	2	18	11	17	14	12	72	14	6	50	2
18	2	2	9	1	19	13	10	13	10	65	8	4	59	1
20	2	1	12	2	15	16	15	12	15	73	15	6	45	2
19	2	1	6	5	22	15	13	21	19	90	6	9	40	1
20	2	5	16	3	18	10	16	12	16	72	17	4	57	2
22	2	2	11	4	16	14	15	10	10	65	10	8	52	1
23	2	1	7	1	22	19	17	15	18	91	17	6	16	2
21	1	2	6	5	16	15	23	16	21	91	11	6	34	1
18	2	3	5	6	12	12	13	11	14	62	15	5	51	2
22	1	1	1	1	21	12	17	23	17	90	18	1	25	3
18	2	2	9	7	11	9	10	11	10	51	15	9	46	2
22	2	1	16	14	10	12	12	11	7	52	19	11	59	3
19	2	2	13	7	16	4	19	14	11	64	10	4	56	1
18	2	4	14	5	20	15	19	13	16	83	10	7	49	1
18	2	1	10	9	14	10	11	13	9	57	13	13	54	2
19	2	2	13	6	13	13	11	13	16	66	16	9	51	2
19	2	3	17	11	15	12	17	12	15	71	5	10	41	1
23	2	4	12	5	17	15	17	7	11	67	16	4	51	2
21	1	3	2	3	22	7	18	20	18	85	18	4	44	3
22	1	1	6	2	16	15	16	14	13	74	10	3	41	1
21	2	2	12	3	19	15	17	12	15	78	13	6	48	2
18	2	1	19	11	12	12	11	13	12	60	16	9	49	2
22	1	1	6	5	13	18	13	22	19	85	7	8	28	1
18	2	2	19	5	19	6	12	12	5	54	8	5	59	1
21	2	4	4	0	15	10	14	20	16	75	13	6	48	2
22	2	2	7	2	19	14	16	16	16	81	13	2	35	2
18	2	2	16	4	12	14	9	6	23	64	10	5	58	1
24	2	2	14	8	21	12	18	18	15	84	16	4	44	2
19	2	2	17	11	10	19	10	9	11	59	8	10	58	1
20	2	2	10	4	14	11	12	8	18	63	14	14	49	2
19	2	2	2	0	13	12	9	16	21	71	12	3	49	2
21	1	5	12	4	18	8	13	12	11	62	14	5	52	2
20	2	1	10	3	16	12	16	13	12	69	19	6	52	3
19	2	1	8	3	12	15	13	11	12	63	16	8	51	2
19	2	1	6	5	15	11	17	18	12	73	18	6	39	3
20	2	2	11	1	14	16	16	23	9	78	15	5	47	2
20	2	2	10	3	16	12	5	16	14	63	8	10	41	1
20	2	3	13	16	12	17	14	15	13	71	14	6	42	2
20	2	4	14	5	13	14	16	10	11	64	16	7	54	2
21	1	3	9	3	20	13	20	12	21	86	15	4	23	2
19	2	1	7	3	12	14	14	14	15	69	17	6	44	2
19	2	2	9	1	14	15	15	16	16	76	13	7	48	2
20	2	3	12	7	14	12	12	14	16	68	6	13	37	1
18	2	2	7	3	12	17	14	12	13	68	17	8	50	2
19	2	1	5	2	19	13	14	17	18	81	16	3	41	2
19	2	3	12	9	17	12	11	10	11	61	11	14	59	1
19	2	2	12	7	19	14	12	10	7	62	15	10	60	2
19	1	4	9	11	15	15	16	11	16	73	11	10	50	1
22	1	2	7	1	20	10	16	18	19	83	15	7	40	2
19	2	1	4	8	12	19	13	5	16	65	10	5	60	1
18	2	2	15	4	15	20	7	5	11	58	9	13	60	1
19	2	2	14	1	18	18	16	9	13	74	11	6	58	1
27	2	2	11	8	13	19	10	16	10	68	9	10	60	1
20	1	2	12	7	18	10	11	14	17	70	9	5	47	1
19	2	1	12	4	14	9	15	11	9	58	15	5	50	2
20	2	1	12	6	13	15	13	14	15	70	12	12	40	2
20	2	2	9	1	15	16	12	10	12	65	10	8	57	1
21	2	2	12	7	15	16	15	11	11	68	13	8	48	2
20	2	4	0	0	23	19	19	19	19	99	15	4	23	2
22	2	1	8	3	17	12	8	8	11	56	16	6	47	2
23	2	3	6	2	17	15	16	12	15	75	12	8	52	2
22	2	3	6	5	16	13	11	12	22	74	16	7	36	2
22	1	3	11	10	22	14	18	17	13	84	16	6	42	2
21	2	1	10	5	12	16	11	13	11	63	15	7	50	2
18	2	3	17	7	19	15	12	9	11	66	9	14	54	1
21	2	2	4	1	20	17	14	20	16	87	17	4	45	2
20	2	2	14	12	14	12	12	5	6	49	12	12	60	2
22	2	2	13	4	24	20	10	11	13	78	15	11	59	2
21	2	2	12	5	17	18	18	14	16	83	19	8	45	3
21	2	2	10	2	22	18	16	17	16	89	13	2	47	2
22	2	1	3	1	14	14	17	16	11	72	12	2	29	2
19	2	1	5	3	20	19	19	18	16	92	15	3	38	2
22	2	2	10	3	16	15	20	15	16	82	10	5	48	1
18	2	2	17	12	15	13	10	6	9	53	19	8	53	3
19	2	2	10	5	18	16	12	13	13	72	6	13	49	1
21	2	2	17	9	20	14	15	14	14	77	18	4	60	3
20	2	2	16	7	11	19	13	13	8	64	5	9	56	1
20	2	4	10	0	19	12	15	16	8	70	13	7	42	2
21	2	1	16	8	19	15	13	10	13	70	17	9	37	2
20	2	1	10	11	14	17	14	14	16	75	16	1	45	2
20	2	3	10	7	15	7	15	13	12	62	12	4	50	2
20	2	2	6	2	16	15	15	17	16	79	12	3	42	2
19	2	2	11	6	15	13	14	11	10	63	12	9	52	2
19	2	2	9	8	16	15	11	13	11	66	6	4	50	1
20	2	1	19	7	10	16	8	7	15	56	7	11	60	1
20	2	1	10	7	19	12	18	12	13	74	13	4	49	2
20	2	1	14	8	20	16	14	13	11	74	7	5	48	1
20	2	2	8	3	20	17	15	20	17	89	17	7	53	2
19	2	2	15	5	19	20	18	14	16	87	15	7	38	2
21	2	1	7	4	19	18	15	16	16	84	16	5	45	2
21	2	1	13	7	15	15	11	14	11	66	15	6	41	2
21	1	3	15	6	16	15	18	16	13	78	7	9	40	1
22	1	1	5	7	18	17	18	22	20	95	13	5	36	2
20	2	1	14	14	11	15	9	11	16	62	13	7	41	2
20	2	2	7	3	17	11	17	14	13	72	8	5	39	1
21	1	1	8	9	15	8	11	16	17	67	13	8	37	2
22	2	2	14	9	18	11	18	16	16	79	17	9	35	2
21	2	2	10	4	18	16	11	11	12	68	13	6	49	2
23	2	1	14	10	15	10	17	12	12	66	11	11	52	1
21	1	4	6	3	22	15	16	17	21	91	14	4	40	2
20	2	1	4	4	19	14	19	15	15	82	13	7	47	2
20	2	3	8	4	13	15	12	13	17	70	10	5	53	1
21	1	1	10	8	18	13	15	14	14	74	8	9	53	1
21	2	1	14	5	11	10	21	7	10	59	18	6	50	3
21	2	3	11	5	24	13	12	17	11	77	15	4	50	2
20	2	2	14	15	14	9	13	12	9	57	13	11	56	2
18	2	1	6	5	18	10	21	11	14	74	14	6	49	2
19	2	2	15	6	16	14	13	12	15	70	9	9	42	1
21	2	2	8	2	15	13	13	13	17	71	16	10	34	2
18	2	3	10	1	13	14	16	17	16	76	9	10	44	1
21	1	2	2	3	21	15	21	22	19	98	16	5	24	2
19	2	1	12	9	17	10	13	12	14	66	5	10	49	1
19	2	1	17	8	16	15	19	14	13	77	15	15	55	2
22	2	6	14	8	21	14	15	6	13	69	7	8	49	1
21	2	1	8	10	19	14	14	12	15	74	6	11	51	1
19	1	1	14	9	10	16	16	11	13	66	11	15	44	1
20	1	1	10	11	10	12	9	19	13	63	6	10	35	1
22	1	3	11	6	21	19	20	18	15	93	9	3	27	1
21	1	1	11	11	17	14	10	11	12	64	12	11	45	2
22	2	2	9	8	24	13	19	12	16	84	22	3	46	3
23	2	1	5	10	22	9	21	21	21	94	11	8	13	1
21	1	2	12	11	19	13	11	15	15	73	11	7	46	1
22	1	2	14	9	12	13	15	12	5	57	5	5	55	1
22	2	2	6	7	14	13	19	23	11	80	7	10	41	1
21	1	1	10	7	19	16	17	17	20	89	10	4	30	1
21	2	1	13	11	11	18	11	11	16	67	19	12	48	3
22	1	2	12	11	22	20	9	8	14	73	8	7	59	1
22	2	4	6	7	18	15	17	13	18	81	13	4	40	2
21	2	3	7	7	20	12	16	12	16	76	16	7	45	2
21	1	3	14	8	14	17	15	13	7	66	10	9	55	1
22	2	4	11	7	19	16	16	11	14	76	14	7	46	2
21	2	3	8	7	21	13	18	14	10	76	11	4	41	1
21	1	2	10	8	18	20	18	12	17	85	15	2	42	2
22	2	3	10	10	17	11	18	15	18	79	13	6	47	2
21	1	3	14	8	18	15	15	16	11	75	11	5	45	1
19	1	4	15	10	14	16	14	13	10	67	6	9	50	1
21	2	4	9	7	17	7	12	10	16	62	6	5	47	1
21	2	3	6	9	17	11	15	19	18	80	11	3	30	1
21	1	1	13	8	15	15	14	13	12	69	14	9	49	2
21	2	2	10	10	13	11	10	12	15	61	14	10	53	2
18	1	2	16	9	17	14	10	11	17	69	12	11	55	2
18	2	1	11	12	13	6	9	11	14	53	9	6	58	1
20	2	3	10	7	13	10	13	21	16	73	7	10	40	1
18	1	2	16	10	14	13	14	15	15	71	14	7	41	2
20	2	6	5	9	24	16	14	16	22	92	11	4	32	1
19	1	1	12	6	24	18	13	9	11	75	11	4	59	1
19	1	3	12	9	16	14	21	21	7	79	7	12	48	1
19	1	2	11	6	15	18	16	17	13	79	12	5	50	2
19	1	1	12	7	19	10	11	12	15	67	14	3	55	2
20	1	1	8	11	22	16	21	17	12	88	12	4	42	2
23	1	1	15	7	17	16	14	16	13	76	17	3	42	2
19	1	1	16	10	21	15	15	13	12	76	9	6	57	1
19	1	1	11	13	11	16	15	7	10	59	15	8	50	2
18	1	2	12	11	18	18	18	15	12	81	11	8	54	1
20	1	1	14	8	13	10	13	11	11	58	14	9	60	2
21	1	3	10	10	12	6	10	11	9	48	6	6	54	1
18	1	1	10	10	17	13	15	15	10	70	18	5	47	3
18	1	2	13	9	22	11	18	14	11	76	14	10	56	2
18	1	3	9	8	17	16	13	14	10	70	11	10	43	1
19	1	1	9	7	14	15	20	13	8	70	16	3	36	2
18	1	1	10	8	16	14	11	9	19	69	19	5	55	3
19	1	3	11	7	9	12	17	14	12	64	12	6	54	2
19	1	2	7	6	20	12	21	19	18	90	13	5	30	2
20	1	4	10	7	20	11	15	18	11	75	10	5	45	1
18	1	4	9	6	16	10	18	22	21	87	6	6	42	1
20	2	4	10	6	11	8	12	18	16	65	10	9	30	1
23	1	2	13	9	21	17	13	12	13	76	14	7	47	2
21	1	3	9	6	21	13	15	18	12	79	18	5	42	3
21	1	2	12	9	21	10	19	11	11	72	10	9	45	1
19	1	1	15	12	12	11	15	12	12	62	7	6	43	1
19	2	4	11	7	19	15	21	16	17	88	6	3	48	1
18	1	3	10	7	17	14	18	19	20	88	10	5	38	1
20	1	2	16	11	19	15	13	12	16	75	14	13	60	2
22	2	1	8	9	18	10	17	12	17	74	6	4	45	1
18	1	1	16	10	13	12	11	10	13	59	6	10	56	1
20	1	3	16	13	5	14	7	7	10	43	4	18	56	1
22	1	2	12	8	19	15	17	16	16	83	8	8	41	1
20	1	2	15	13	16	12	15	19	16	78	9	4	36	1
20	1	2	12	6	17	13	15	12	13	70	11	6	50	1
20	2	2	7	6	11	11	15	14	15	66	8	4	40	1
19	1	1	14	10	13	14	11	15	12	65	15	7	54	2
25	1	2	14	10	19	17	8	13	10	67	10	11	54	1
22	2	2	10	8	16	7	18	15	13	69	5	3	41	1
18	1	3	7	9	16	15	14	18	18	81	6	6	37	1
18	2	1	15	10	11	13	11	9	12	56	15	12	60	2
19	1	2	10	12	15	16	15	11	8	65	8	9	48	1
19	1	2	13	10	16	16	14	11	14	71	12	7	49	2
19	1	2	11	6	23	11	19	10	18	81	11	6	46	1
18	1	1	12	10	17	18	16	15	16	82	11	5	40	1
19	2	2	9	8	18	17	15	13	17	80	12	5	50	2
19	1	2	8	6	17	10	14	19	13	73	11	4	46	1
18	2	2	8	8	19	12	9	10	20	70	9	11	26	1
19	1	1	10	11	12	11	18	8	13	62	5	12	57	1
18	1	1	11	8	19	15	23	13	23	93	19	5	41	3
19	2	1	7	9	15	14	19	17	20	85	15	6	26	2
23	1	2	13	9	21	13	5	7	10	56	9	13	60	1
20	1	5	12	9	17	11	15	15	12	70	5	15	53	1
19	1	5	11	11	14	16	15	12	14	71	14	13	49	2
18	1	3	10	7	20	17	19	20	19	95	7	9	35	1
19	1	1	15	7	21	20	12	7	9	69	9	10	56	1
20	1	2	11	8	19	17	16	11	12	75	12	7	48	2
18	1	3	12	9	8	17	11	11	9	56	12	13	58	2
19	2	2	6	7	11	15	12	17	16	71	7	8	36	1
21	1	1	11	3	17	16	8	9	20	70	4	11	43	1
19	1	2	12	12	15	17	13	14	13	72	14	15	42	2
19	1	2	12	8	20	15	15	8	20	78	13	9	47	2
20	1	1	14	8	9	19	11	10	11	60	16	11	49	2
19	1	1	16	10	20	15	13	9	9	66	7	6	60	1
19	1	4	10	11	14	12	13	14	15	68	9	3	44	1
19	1	2	12	8	13	15	13	12	9	62	8	8	54	1
19	1	1	16	8	11	16	14	19	11	71	18	5	47	3
24	1	5	10	8	15	14	11	11	11	62	15	3	47	2
21	1	2	11	6	15	11	21	16	14	77	10	6	43	1
19	1	2	8	6	13	15	17	7	7	59	10	8	52	1
19	1	6	10	8	21	20	13	10	21	85	16	5	56	2
19	1	1	14	14	11	17	13	14	12	67	18	13	50	3
21	1	1	14	10	14	16	15	13	17	75	15	9	35	2
21	2	3	15	9	21	18	17	14	15	85	14	7	39	2
19	1	6	10	8	19	20	14	13	18	84	19	5	54	3
18	1	3	13	7	13	15	12	15	12	67	10	10	57	1
20	1	2	13	9	25	17	10	9	8	69	11	4	59	1
19	2	2	9	7	17	15	14	13	13	72	13	7	40	2
20	1	1	16	9	16	12	16	13	15	72	15	7	36	2
19	1	3	11	9	12	18	11	8	11	60	14	5	58	2
18	1	4	9	8	18	11	14	19	20	82	11	3	35	1
19	1	1	15	14	12	20	11	9	12	64	17	15	53	2
18	1	2	13	9	10	15	12	8	10	55	4	10	51	1
22	1	1	15	9	17	17	18	13	13	78	14	10	43	2
23	1	1	7	6	15	10	23	24	19	91	15	4	40	2
21	2	1	10	7	16	12	18	19	13	78	10	6	40	1
21	1	1	11	7	17	13	21	15	15	81	12	6	47	2
19	1	2	13	9	14	17	14	7	16	68	11	5	51	1
21	1	2	12	8	15	14	9	9	16	63	13	8	47	2
20	1	2	8	7	22	13	11	10	17	73	8	4	34	1
20	1	3	16	15	5	19	5	11	8	48	4	17	56	1
19	1	2	12	6	22	8	15	11	10	66	14	13	55	2
23	2	1	13	9	18	13	18	14	15	78	20	5	46	3
19	1	2	10	10	11	14	14	12	11	62	7	6	48	1
22	1	1	10	11	13	13	16	14	15	71	13	8	39	2
21	1	2	11	8	13	15	15	12	11	66	7	16	52	1
21	1	1	11	9	16	14	15	14	16	75	11	9	43	1
20	1	2	17	11	13	12	11	12	12	60	12	6	46	2
25	1	2	14	11	18	16	8	10	10	62	13	11	54	2
22	1	2	12	9	20	16	19	13	17	85	14	12	41	2
22	1	3	9	9	22	16	20	14	9	81	15	4	52	2
19	1	1	13	8	15	16	15	14	16	76	14	8	45	2
18	1	2	15	9	17	17	16	17	12	79	11	10	38	1
